# Supplementary material for: Krill Oil Inhibits Cholesterol Synthesis and Stimulated Cholesterol Excretion in Hypercholesterolemic Rats
Source: Mar Drugs. 2022 Sep 27;20(10):609. doi: 10.3390/md20100609 (PMC9605538; doi:10.3390/md20100609)
Supplement: Supplementary file 1 [file marinedrugs-20-00609-s001.zip]

Archive with 1 entries (1 files):
- marinedrugs-1903893-supplementary.pdf
